# Supplementary material for: HumanNet v2: human gene networks for disease research
Source: Nucleic Acids Res. 2018 Nov 10;47(Database issue):D573–80. doi: 10.1093/nar/gky1126 (PMC6323914; doi:10.1093/nar/gky1126)
Supplement: Supplementary Data [file gky1126_supplemental_files.zip]

Archive with 2 entries (2 files):
- HumanNetv2 Supplemental online information Nov.02.2018.pdf
- Supplemental Table 3.xlsx
