# Supplementary material for: HumanNet v2: human gene networks for disease research
Source: Nucleic Acids Res. 2018 Nov 10;47(Database issue):D573–80. doi: 10.1093/nar/gky1126 (PMC6323914; doi:10.1093/nar/gky1126)
Supplement: Supplementary Data [file gky1126_supplemental_files.zip › Supplemental Table 3.xlsx]

## Sheet: Microarray-based
GSE	Description	# Samples
GSE10172	Molecular profiling of pediatric mature B-cell lymphoma treated in population-based prospective clinical trials	36
GSE10792	Genome wide genotyping and gene expression data of childhood B-cell precursor ALL without known genetic aberrations	160
GSE10846	Prediction of survival in diffuse large B cell lymphoma treated with chemotherapy plus Rituximab	420
GSE11083	Childhood Onset Rheumatic Disease Gene Expression Profile	83
GSE11318	Molecular subtypes of DLBCL have distinct chromosomal aberrations	406
GSE11903	Effective treatment of psoriasis with etanercept is linked to suppression of IL17 signaling, not immediate response TNF	89
GSE12288	Gene expression patterns in peripheral blood correlate with the extent of coronary artery disease	222
GSE12408	Defective Cohesin in CdLS Mediates Gene Expression with Characteristics of Transcription Factor and Insulator Activity	39
GSE12417	Prognostic gene signature for normal karyotype AML	405
GSE12662	Normal human bone marrow CD34+ cells, promyelocytes, and neutrophils and PR9 cell line PML-RARA induction time course	106
GSE12995	Expression data for diagnosis acute lymphoblastic leukemia samples	175
GSE13351	Expression data from ALL samples for patients included in the Dutch Childhood Oncology Group	107
GSE13355	Gene expression data of skin from psoriatic patients and normal controls	180
GSE13367	Genome-wide gene expression analysis of mucosal colonic biopsies and isolated colonocytes...	56
GSE13425	Expression data from ALL patients included in the set used to construct a classification signature (COALL cohort)	190
GSE13548	Expression data from human cancer cells treated with UPR modulators under ER stress conditions	42
GSE13591	Integrated genomics approach to detect allelic imbalances in multiple myeloma	158
GSE13811	Analysis of gene expression response of CLL cells to co-culture with Nurse like cells	18
GSE14034	Alterations in Gene Expression in Human Mesothelial Cells Correlate with Mineral Pathogenicity	57
GSE14062	MLL rearrangements in pediatric ALL and AML: MLL specific and lineage specific signatures	140
GSE14209	Dysregulated genes associated with acquired resistance	44
GSE14323	RMA expression data for liver samples from subjects with HCV, HCV-HCC, or normal liver	124
GSE14333	Expression data from 290 primary colorectal cancers	290
GSE14615	Microarray analyses of induction failure in T-ALL (COG study 9404)	50
GSE15434	Gene expression profiling in AML with normal karyotype: A multicenter study investigating molecular markers in 251 cases	251
GSE15471	Whole-Tissue Gene Expression Study of Pancreatic Ductal Adenocarcinoma	78
GSE15695	Comprehensive Homozygous Deletion Mapping of Myeloma Defines a Poor Prognosis Cell Death Gene Expression Signature	583
GSE16015	AML with mutated NPM1 carrying a normal or aberrant karyotype show overlapping features	107
GSE16129	Enhanced Monocyte Response & Decreased Central Memory T Cells in Children with Invasive Staphylococcus aureus Infections	126
GSE16131	Differences Between Follicular Lymphoma With and Without Translocation t(14;18)	368
GSE16214	Expression data from relapsing-remitting MS samples	240
GSE16515	Expression data from Mayo Clinic Pancreatic Tumor and Normal samples	52
GSE16677	Gene expression profiling of Down Syndrome (DS)-AMKL and non-DS AMKL samples	18
GSE17306	Plasma cells from 52 patients with multiple myeloma: mRNA and miRNA expression profiling	106
GSE17536	Metastasis Gene Expression Profile Predicts Recurrence and Death in Colon Cancer Patients (Moffitt Samples)	177
GSE17855	Expression data from pediatric AML patients	237
GSE17920	Expression data of diagnostic biopsy samples from Hodgkin lymphoma patients	130
GSE17951	Gene expression analysis of prostate cancer samples using Affymetrix U133Plus2 array	154
GSE17967	RMA expression data for liver samples from subjects with HCV cirrhosis with and without concomitant HCC	63
GSE18018	Multilineage dysplasia and AML with mutated nucleophosmin	48
GSE18206	Analysis of human in vivo irritated epidermis: differential profiles induced by sodium lauryl sulphate and nonanoic acid	48
GSE18497	Diagnosis-relapse in ALL	82
GSE18723	Gene Expression Circulating B Lymphocytes for Smoking Females	79
GSE19234	Immune profile and mitotic index of metastatic melanoma lesions enhance clinical staging in predicting patient survival.	44
GSE19577	MLL partner genes confer distinct biological and clinical signatures of pediatric AML, an AIEOP study	42
GSE20910	Expression data from Down syndrome and non-Down syndrome pediatric acute lymphoblastic leukemia cases	49
GSE21029	The lymph node microenvironment promotes B-cell receptor signaling, NF-κB activation, and tumor proliferation in chronic lymphocytic leukemia (CLL)	62
GSE2113	Plasma cell dyscrasias expression profiles associated with distinct IGH translocations in multiple myeloma	52
GSE21589	The Relationship between Virus Replication and Host Gene Expression in Lymphatic Tissue during HIV-1 Infection	42
GSE21610	Gene expression analysis in non-failing and failing myocardium pre and post pulsatile and non-pulsatile VAD support	68
GSE22056	High VEGFC expression is associated with unique gene expression profiles and predicts adverse prognosis in pediatric and adult acute myeloid leukemia.	98
GSE22083	Expression data from human skin exposed to solar-simulated radiation with or without sunscreen	98
GSE22470	Translocations Activating IRF4 Identify a Subtype of Germinal-Center-Derived B-cell Lymphoma Affecting Predominantly Children and Young Adults	271
GSE22707	Absence of significant overlap in transcriptional patterns between operationallytolerant liver and kidney recipients	72
GSE22762	An eight-gene expression signature for the prediction of survival and time to treatment in chronic lymphocytic leukemia	195
GSE22886	Expression profiles from a variety of resting and activated human immune cells	228
GSE23120	Basal gene expression data from Human Variation Panel	287
GSE2351	chemotherapy cross-resistance and treatment response in childhood acute lymphoblastic leukemia	129
GSE23553	Gene expression changes with induction of in-vitro platinum-resistance in ovarian cancer cell lines.	56
GSE24427	Expression data of multiple sclerosis patients receiving subcutaneous Interferon-beta-1b therapy [U133 A and B]	250
GSE24514	Expression data from human MSI colorectal cancer and normal colonic mucosa	49
GSE25550	t(11;18)-positive vs. t(11;18)-negative MALT lymphoma	20
GSE25571	Expression analysis of genes located in the minimally deleted regions of 13q14 and 11q22-23 in chronic lymphocytic leukemia – unexpected expression pattern of the RHO GTPase activator ARHGAP20	199
GSE26281	Integrated Genetic and Epigenetic Analysis of Childhood Acute Lymphoblastic Leukemia Reveals a Synergistic Role for Structural and Epigenetic Lesions In Determining Disease Phenotype	154
GSE26366	Notch/HES1-mediated PARP1 activation: A cell-type specific mechanism for tumor suppression	206
GSE26511	Involvement of the TGF-β and β-catenin pathways in pelvic lymph node metastasis in early stage cervical cancer	39
GSE26622	MOLECULAR CHARACTERIZATION OF LIVER ALLOGRAFTS FROM OPERATIONALLY TOLERANT TRANSPLANT RECIPIENTS (Affymetrix)	24
GSE26682	MRE11 Deficiency Increases Sensitivity to Poly(ADP-ribose) Polymerase Inhibition in Microsatellite Unstable Colorectal Cancers.	331
GSE26713	Integrated transcript and genome analyses reveal NKX2-1 and MEF2C as potential oncogenes in T-ALL	124
GSE26869	Regulation of myogenic progenitor proliferation in human fetal skeletal muscle by BMP4 and its antagonist Gremlin.	22
GSE26886	Gene expression profiling of Barrett's esophagus, adenocarcinoma, esophageal squamous epithelium and squamous cell carcinoma	69
GSE27651	The Anterior Gradient Homolog 3 (AGR3) Gene Is Associated with Differentiation and Survival in Ovarian Cancer	49
GSE2842	Additional systems to Prednisolone treated childhood ALL samples	45
GSE28821	Laser-capture microdissected invasive micropapillary carcinomas of the breast	89
GSE28995	THP-1 cell study: RA and TNF Treatments; RA time course	33
GSE29023	Predict cytogenetic abnormalities with gene expression profiles	230
GSE29908	Expression data from peripheral blood mononuclear cell in patients with type 1 diabetes before and after peripheral stem cell transplantation	18
GSE30074	Expression data from 30 medulloblastomas	30
GSE30442	Whole-exome sequencing identifies mutations of BCOR in acute myeloid leukemia with normal karyotype	24
GSE30784	Gene expression profiling of oral squamous cell carcinoma (OSCC)	229
GSE31348	Tuberculosis Patients Blood Gene Expression Through Treatment	135
GSE31504	Impact of Gene Expression Profiling Based Risk Stratification in Patients with Myeloma Receiving Initial Therapy with Lenalidomide and Dexamethasone	46
GSE31773	Comparison of mRNA expression in circulating T-cells from patients with severe asthma	40
GSE33109	Gene expression changes in human neural cells exposed to VX (O-ethyl S-[2-(diisopropylamino)ethyl] methylphosphonothiolate)	39
GSE33113	AMC colon cancer AJCCII	96
GSE33458	Gene expression analysis of osteosarcoma tumor-initiating cells (High) vs bulk tumor cells (Low)	18
GSE34205	Transcriptional profile of PBMCs in patients with acute RSV or Influenza infection	101
GSE34211	Pfizer Molecular Profile Data for Cell Lines	402
GSE34670	Gene expression in pediatric cALL	37
GSE34733	Methylation of the Proximal, Distal and Core Promoter of CEBPA in 572 Cases with Normal Karyotpye AML and 44 with t(8;21) Disclosed Different Frequencies but no Impact on Prognosis	37
GSE34860	Gene expression profiling in acute myeloid leukemia with mutated NPM	78
GSE3526	Comparison of gene expression profiles across the normal human body	353
GSE35493	Pediatric rhabdoid tumors of kidney and brain show many differences in gene expression but share dysregulation of cell cycle and epigenetic effector genes	71
GSE36701	Gene expression analysis of rectal mucosa in chronic irritable bowel syndrome (IBS) compared to healthy volunteers (HV)	221
GSE36771	Expression data from primary breast tumors (Auckland)	107
GSE36824	Clonal competition with alternating dominance in multiple myeloma [GEP]	42
GSE37201	Gene expression profiling of esophageal adenocarcinoma	22
GSE37567	Methodoligies for identifying lead toxicity	102
GSE38885	Expression data from post-transplant lymphoproliferative disorder (PTLD) patient samples	65
GSE39411	Expression data from healthy and malignant (chronic lymphocytic leukemia, CLL) human B-lymphocytes after B-cell receptor stimulation	152
GSE39671	Expression data from untreated CLL patients	130
GSE42203	Global expression analysis of DLBCL and SMZL cell lines	45
GSE4475	A Biologic Definition of Burkitt's Lymphoma from Transcriptional and Genomic Profiling	221
GSE473	PGA Human CD4+ Lymphocytes	175
GSE5580	Cell Specific Expression & Pathway Analyses Reveal Novel Alterations in Trauma-Related Human T-Cell & Monocyte Pathways	42
GSE6269	Gene expression patterns in blood leukocytes discriminate patients with acute infections	143
GSE6365	Distinct transcriptional and genetic features associated with chromosome 13 deletion in multiple myeloma	90
GSE6401	Up-regulation of translational machinery and distinct genetic subgroups characterize hyperdiploidy in multiple myeloma	102
GSE6477	Expression data from different stages of plasma cell neoplasm	162
GSE657	VCR sensitive B-ALL	75
GSE6613	Parkinson's disease vs. controls, whole blood	105
GSE6740	Comparison of transcriptional profiles of CD4+ and CD8+ T cells from HIV-infected pateints and uninfected control group	40
GSE6914	Gene expression associated with gemcitabine resistance and its reversal by bexarotene	20
GSE6956	Tumor Immunobiological Differences in Prostate Cancer between African-American and European-American Men	89
GSE7390	Strong Time Dependence of the 76-Gene Prognostic Signature	198
GSE7497	Influence of TGFbeta on human resting CD4+ T cells	44
GSE7638	Expression data from monocytes of individuals with different collateral flow index CFI	160
GSE8052	Genetic variants regulating ORMDL3 expression are determinants of susceptibility to childhood asthma	404
GSE8157	Gene expression profiling in skeletal muscle of PCOS after pioglitazone therapy	43
GSE8218	Gene expression data from prostate cancer samples	148
GSE8581	Human Chronic Obstructive Pulmonary Disorder (COPD) Biomarker	58
GSE8835	Chronic lymphocytic leukemia cells induce changes in gene expression of CD4 and CD8 T cells.	66
GSE8921	Toll-like receptor triggering of a vitamin D-mediated human antimicrobial response	50
GSE982	Gene Expression-Based High Throughput Screening: HL-60 Cell Treatment with Candidate Compounds	75
GSE9891	Expression profile of 285 ovarian tumour samples	285

## Sheet: RNA-seq-based
GSE	SRP	Description	# Samples
GSE44585	SRP018815	RNA helicase A is necessary for KIF1Bβ tumor suppression in neuroblastoma	12
GSE54416	SRP035883	Global gene expression differences between blood- and lymphatic-specific endothelial colony forming cells	12
GSE59251	SRP044187	RNA-sequencing experiment: Treatment of MCF-7 breast cancer cells with the novel small molecule ZNA	12
GSE60530	SRP045611	Profile of gene expression in U87-MG xenografts expressing control vector (V0), the ubiquitin ligase KPC1 or the p50 subunit of the NF-kB transcription factor, using RNASeq analysis of transcripts mapped independently to the human and murine genomes	12
GSE61130	SRP046254	Analysis of the senescent transcriptome upon expression of a ZFP36L1 phosphomutant	12
GSE61999	SRP048603	RNA-sequencing of the GSI treatment of the CUTLL1 cell line	12
GSE63738	SRP050377	Next Generation Sequencing Facilitates Comparisons of Control and Schizophrenia-Patient derived hiPSC-derived NPCs	12
GSE66301	SRP055512	Gene expression profiling of patient's DCIS-IDC tandem lesions by RNA sequencing analysis	12
GSE67945	SRP057251	Investigation about fibroblasts of different origins in culture	12
GSE68395	SRP057794	RNA-seq analysis of gene expression patterns during hESC neural differentiation	12
GSE70380	SRP059950	Patient Derived Xenograft for Delivery of Precision Medicine in Castrate Resistant Prostate Cancer	12
GSE70544	SRP060370	Transcriptional Signatures of Hypoxic and Inflammatory Renal Epithelial Injury	12
GSE71164	SRP061380	Decrease in EZH2 histone methyltransferase mediates the effects of fluid shear stress (FSS) in endothelial cells	12
GSE73527	SRP064258	Modulation of Indoleamine 2, 3-dioxygenase 1 Expression by Activated Human T cells in Breast Cancer Cells is Controlled by DNA Promoter Methylation	12
GSE73579	SRP064321	Illumina Human Polycystic Liver Disease and Normal Biliary Stem Cell RNAseq	12
GSE76507	SRP068046	G9a-Mediated Methylation of ERα Links the PHF20/MOF Histone Acetyltransferase Complex to Hormonal Gene Expression	12
GSE80716	SRP074063	Cooperation of Nutlin-3a and a Wip1 inhibitor to induce p53 activity	12
GSE81148	SRP074420	RNASeq of MV4;11 cells transduced with scramble shRNA or BRD4 shRNA in combination with DMSO or SGC0946	12
GSE74442	SRP065445	Diverse and Targetable Kinase Alterations Drive Histiocytic Neoplasms	13
GSE72534	SRP063003	Modeling genome-wide transcriptional cis-regulation in n LNCaP-abl cell line after siRNA knock down of a series of gene factors [RNA-seq]	15
GSE45669	SRP020470	RNA-sequencing of the human milk fat layer during colostrum, transitional, and mature stages of lactation	16
GSE58640	SRP043388	Analysis and expansion of the eosinophilic esophagitis transcriptome by RNA sequencing	16
GSE62520	SRP049063	RNA-sequencing of mRNAs from control and CAP-D3 deficient Salmonella infected HT-29 cells	16
GSE69667	SRP059252	A systematic analysis of the time series gene expression in TGF-beta induced EMT by Next-generation sequencing	16
GSE73114	SRP063834	RNA-sequencing analysis of human fibrolamellar hepatocellular carcinoma and 4 maturational stages of the human hepatobiliary system	16
GSE80170	SRP073163	Next Generation Sequencing Compares Effects of microRNA-9 perturbation in control and SZ hiPSC NPCs	16
GSE35394	SRP010644	Rescue Of Dysfunctional Autophagy By Peptide IDR-1018 Attenuates Hyperinflammatory Phenotype Of Cystic Fibrosis Cells (RNA-seq)	17
GSE53697	SRP034831	RNAseq in Alzheimer's Disease patients	17
GSE55769	SRP039909	Dissection of estrogen receptor alpha signaling pathways in osteoblasts using RNA-sequencing	18
GSE79272	SRP071837	Stimulation of isolated plasmacytoid dendritic cells (pDCs) with TLR9 agonist CpG C (CpG) and TLR7 agonist imiquimod (IMQ)	18
GSE40718	SRP015670	Identification of genes critical for resistance to infection by West Nile virus using RNA-Seq analysis	20
GSE71747	SRP062062	The DNA methylation landscape of human melanoma [RNA-Seq]	20
GSE74881	SRP066012	RNA-Seq comparisons of gene expression profiles of epithelial and mesenchymal cells - HMLE, N8, N8-CTx	20
